# Supplementary material for: Chitosan-Based Composite Films Reinforced with Zein–Inulin–Thyme Essential Oil Pickering Emulsion for Enhanced Structural Integrity and Preservation Capacity
Source: Foods. 2026 Jan 31;15(3):484. doi: 10.3390/foods15030484 (PMC12896857; doi:10.3390/foods15030484)
Supplement: Supplementary file 1 [file foods-15-00484-s001.zip]

Archive with 1 entries (1 files):
- foods-4089401-supplementary.pdf
